# Supplementary material for: Use of a Rubric to Improve the Quality of Internal Medicine Resident Event Reporting
Source: MedEdPORTAL. 2021 Oct 11;17:11189. doi: 10.15766/mep_2374-8265.11189 (PMC8502786; doi:10.15766/mep_2374-8265.11189)
Supplement: Supplementary file 1 — Pretraining Survey.docxPosttraining Survey.docxResident Training Module.pptxInstructor Guide.docxResident Training Module Script.docxI-SAFEST Scoring Sheet.docx [file mep_2374-8265.11189-s001.zip]

Archive with 7 entries (7 files):
- C. Resident Training Module.pptx
- E. Resident Training Module Script.docx
- F. I-SAFEST Scoring Sheet.docx
- A. Pretraining Survey.docx
- B. Posttraining Survey.docx
- D. Instructor Guide.docx
- Educational_Summary_Report_11189.pdf
